# Supplementary material for: Neutron Activation Analysis of Rare Earth Element Extraction from Solution through a Surfactant-Assisted Dispersion of Carbon Nanotubes
Source: Nanomaterials (Basel). 2023 Dec 28;14(1):92. doi: 10.3390/nano14010092 (PMC10780536; doi:10.3390/nano14010092)
Supplement: Supplementary file 1 [file nanomaterials-14-00092-s001.zip]

Archive with 1 entries (1 files):
- nanomaterials-2750772-supplementary.pdf
